# Supplementary material for: Pediatric Mini-Tablets: Predicting the Hidden Risk of Fill Errors
Source: Pharmaceutics. 2023 Feb 10;15(2):594. doi: 10.3390/pharmaceutics15020594 (PMC9961976; doi:10.3390/pharmaceutics15020594)
Supplement: Supplementary file 1 [file pharmaceutics-15-00594-s001.zip]

Archive with 1 entries (1 files):
- pharmaceutics-2075419-supplementary.pdf
